# Supplementary material for: Outcomes of Curative Esophagectomy in Octogenarians vs. Non-Octogenarians with Esophageal Cancer: A Systematic Review and Meta-Analysis
Source: Geriatrics (Basel). 2026 Jun 5;11(3):67. doi: 10.3390/geriatrics11030067 (PMC13299997; doi:10.3390/geriatrics11030067)
Supplement: Supplementary file 1 [file geriatrics-11-00067-s001.zip]

Archive with 1 entries (1 files):
- geriatrics-4210930-supplementary.pdf
